# Supplementary material for: SNP-SNP interactions as risk factors for aggressive prostate cancer
Source: F1000Res. 2017 May 3;6:621. [Version 1] doi: 10.12688/f1000research.11027.1 (PMC5437948; doi:10.12688/f1000research.11027.1)
Supplement: Raw data from the current study [file f1000research-6-11895-s0000.tgz]

Archive with 1 entries (1 files):
- 2121c9ce-fef1-4afc-8bb0-152729350f69_Clean_unprocessed_data.xlsx
