# Supplementary material for: SNP-SNP interactions as risk factors for aggressive prostate cancer
Source: F1000Res. 2017 May 3;6:621. [Version 1] doi: 10.12688/f1000research.11027.1 (PMC5437948; doi:10.12688/f1000research.11027.1)
Supplement: Epistasis results after analysis of the data for SNP-SNP interactions [file f1000research-6-11895-s0001.tgz]

Archive with 1 entries (1 files):
- 8e20acb0-1b68-41b4-995a-2d0aa753e368_Epistasis_Results_-_BFA2-CL.xlsx
