# Supplementary material for: SNP-SNP interactions as risk factors for aggressive prostate cancer
Source: F1000Res. 2017 May 3;6:621. [Version 1] doi: 10.12688/f1000research.11027.1 (PMC5437948; doi:10.12688/f1000research.11027.1)
Supplement: Epistasis results after analysis of the data for SNP-SNP interactions [file f1000research-6-11895-s0001.tgz › 8e20acb0-1b68-41b4-995a-2d0aa753e368_Epistasis_Results_-_BFA2-CL.xlsx]

## Sheet: Agg_vs_Control_Summary
CHR	SNP	N_SIG	N_TOT	PROP	BEST_CHISQ	BEST_CHR	BEST_SNP
1	rs5845	2	102	0.01961	7.083	3	rs10934853
1	rs12042763	1	102	0.009804	6.902	11	rs7931342
1	rs1380576	0	102	0	5.766	4	rs7679673		Legend
2	rs632148	3	102	0.02941	9.181	20	rs3918256		CHR Chromosome
2	rs1056827	1	102	0.009804	7.413	11	rs7931342		SNP SNP identifier
2	rs1465618	2	102	0.01961	8.326	17	rs3737559		N_SIG # significant epistatic tests (p <= "--epi2" threshold)
2	rs721048	0	102	0	5.696	20	rs3787268		N_TOT # of valid tests (i.e. non-zero allele counts, etc)
2	rs2710647	0	102	0	6.276	17	rs11545302		PROP Proportion significant of valid tests
2	rs10187424	3	102	0.02941	6.854	19	rs2659056		BEST_CHISQ Highest statistic for this SNP
2	rs12621278	0	102	0	5.357	7	rs3735035		BEST_CHR Chromosome of best SNP
2	rs2292884	2	102	0.01961	11.05	8	rs7000448		BEST_SNP SNP identifier of best SNP
3	rs17793693	0	102	0	3.714	17	rs4054823
3	rs4135275	0	102	0	3.892	7	rs10486567
3	rs1799977	0	102	0	5.895	8	rs1016343
3	rs7652331	0	102	0	4.609	8	rs7000448
3	rs1545985	0	102	0	5.32	2	rs1056827
3	rs1050450	1	102	0.009804	11.8	3	rs6763931
3	rs10934853	1	102	0.009804	7.083	1	rs5845
3	rs6763931	3	102	0.02941	11.8	3	rs1050450
4	rs629242	1	102	0.009804	7.282	5	rs2242652
4	rs12500426	0	102	0	5.518	12	rs2279744
4	rs17021918	0	102	0	4.5	12	rs7965399
4	rs7679673	1	102	0.009804	11.89	10	rs12529
5	rs2242652	1	102	0.009804	7.282	4	rs629242
5	rs3877899	1	102	0.009804	8.361	12	rs3782905
5	rs2121875	2	102	0.01961	15.77	20	rs4809960
5	rs3733890	3	102	0.02941	12.41	17	rs4794758
6	rs130067	1	102	0.009804	8.468	5	rs3733890
6	rs4880	3	102	0.02941	7.905	11	rs10896469
7	rs12155172	1	102	0.009804	6.767	2	rs10187424
7	rs10486567	2	102	0.01961	8.905	10	rs12529
7	rs6465657	0	102	0	5.743	8	rs2294008
7	rs10244329	0	102	0	5.135	20	rs3918256
7	rs3735035	0	102	0	5.357	2	rs12621278
8	rs2928679	0	102	0	5.468	11	rs7127900
8	rs1512268	1	102	0.009804	7.194	20	rs3787557
8	rs10086908	1	102	0.009804	6.745	12	rs3782905
8	rs1016342	3	102	0.02941	7.483	17	rs4054823
8	rs1016343	0	102	0	5.895	3	rs1799977
8	rs13254738	0	102	0	5.02	12	rs7965399
8	rs6983561	0	102	0	6.414	8	rs1512268
8	rs1378897	0	102	0	5.287	8	rs10086908
8	rs16902094	1	102	0.009804	8.102	11	rs7931342
8	rs6983267	0	102	0	4.418	17	rs6502051
8	rs7000448	1	102	0.009804	11.05	2	rs2292884
8	rs6470517	1	102	0.009804	6.803	2	rs10187424
8	rs6470494	2	102	0.01961	7.877	19	rs8102476
8	rs2294008	0	102	0	5.763	11	rs10896469
9	rs11536889	0	102	0	4.775	17	rs11545302
10	rs12529	2	102	0.01961	11.89	4	rs7679673
10	rs10740051	0	102	0	4.824	1	rs5845
10	rs7920517	2	102	0.01961	7.171	2	rs2292884
10	rs1903858	0	102	0	4.788	5	rs3877899
10	rs6162	1	102	0.009804	7.853	17	rs799923
10	rs4962416	1	102	0.009804	7.276	17	rs8066956
11	rs7127900	0	102	0	5.468	8	rs2928679
11	rs1001179	2	102	0.01961	9.065	20	rs3787557
11	rs10896469	1	102	0.009804	7.905	6	rs4880
11	rs2727270	0	102	0	4.592	19	rs1506684
11	rs174448	1	102	0.009804	10.04	19	rs2659056
11	rs10896438	0	102	0	6.608	4	rs7679673
11	rs11228565	1	102	0.009804	7.684	17	rs799923
11	rs7931342	4	102	0.03922	8.98	5	rs3733890
12	rs3782905	3	102	0.02941	8.361	5	rs3877899
12	rs7299460	1	102	0.009804	7.502	6	rs4880
12	rs6823	0	102	0	6.001	19	rs2659122
12	rs2071358	2	102	0.01961	8.635	16	rs9939609
12	rs10875943	0	102	0	6.064	8	rs6470517
12	rs902774	0	102	0	5.344	2	rs10187424
12	rs2279744	2	102	0.01961	7.325	8	rs6470494
12	rs2946834	0	102	0	6.054	17	rs3737559
12	rs7965399	0	102	0	5.289	20	rs3918256
15	rs28665122	0	102	0	6.25	17	rs8066956
15	rs4965373	2	102	0.01961	8.139	2	rs632148
16	rs1529916	2	102	0.01961	7.003	12	rs2279744
16	rs9939609	3	102	0.02941	8.635	12	rs2071358
17	rs11545302	1	102	0.009804	9.992	17	rs1859962
17	rs17552022	0	102	0	5.567	16	rs9939609
17	rs4054823	2	102	0.01961	8.892	7	rs10486567
17	rs3094509	0	102	0	4.67	6	rs4880
17	rs4794758	1	102	0.009804	12.41	5	rs3733890
17	rs1016990	0	102	0	6.187	16	rs9939609
17	rs799923	2	102	0.01961	7.853	10	rs6162
17	rs3737559	2	102	0.01961	8.326	2	rs1465618
17	rs983085	1	102	0.009804	7.31	17	rs6502051
17	rs1859962	2	102	0.01961	9.992	17	rs11545302
17	rs8066956	3	102	0.02941	9.177	19	rs1354774
17	rs6502051	4	102	0.03922	10.02	20	rs2296241
17	rs1127678	0	102	0	6.011	19	rs8102476
19	rs713041	2	102	0.01961	11	20	rs3918256
19	rs8102476	1	102	0.009804	7.877	8	rs6470494
19	rs887391	0	102	0	5.061	17	rs1127678
19	rs2659056	2	102	0.01961	10.04	11	rs174448
19	rs17632542	0	102	0	6.396	17	rs1859962
19	rs1354774	1	102	0.009804	9.177	17	rs8066956
19	rs2659122	0	102	0	6.267	1	rs5845
19	rs1506684	0	102	0	4.825	17	rs8066956
20	rs3918256	4	102	0.03922	11	19	rs713041
20	rs3787268	2	102	0.01961	8.423	19	rs713041
20	rs3787557	3	102	0.02941	10.4	5	rs2121875
20	rs4809960	2	102	0.01961	15.77	5	rs2121875
20	rs2762939	1	102	0.009804	7.448	8	rs1016342
20	rs2296241	1	102	0.009804	10.02	17	rs6502051
23	rs5945619	0	0	nan	0	1	rs5845
23	rs5919432	0	0	nan	0	1	rs5845

## Sheet: Agg_vs_Control_Best_Interaction
CHR1	SNP1	CHR2	SNP2	OR_INT	STAT	P
5	rs2121875	20	rs4809960	2.918	15.77	7.15e-05
								Legend
								CHR1 Chromosome of first SNP
								SNP1 Identifier for first SNP
								CHR2 Chromosome of second SNP
								SNP2 Identifier for second SNP
								OR_INT Odds ratio for interaction
								STAT Chi-square statistic, 1df
								P Asymptotic p-value

## Sheet: Agg_vs_NAgg_Summary
CHR	SNP	N_SIG	N_TOT	PROP	BEST_CHISQ	BEST_CHR	BEST_SNP
1	rs5845	3	102	0.02941	9.309	10	rs12529
1	rs12042763	0	102	0	5.376	10	rs7920517
1	rs1380576	1	102	0.009804	6.769	17	rs799923		Legend
2	rs632148	2	102	0.01961	8.413	6	rs130067		CHR Chromosome
2	rs1056827	0	99	0	3.752	17	rs6502051		SNP SNP identifier
2	rs1465618	0	102	0	5.457	8	rs6470517		N_SIG # significant epistatic tests (p <= "--epi2" threshold)
2	rs721048	0	101	0	5.801	19	rs887391		N_TOT # of valid tests (i.e. non-zero allele counts, etc)
2	rs2710647	0	102	0	5.31	3	rs10934853		PROP Proportion significant of valid tests
2	rs10187424	0	102	0	6.445	17	rs1859962		BEST_CHISQ Highest statistic for this SNP
2	rs12621278	0	96	0	1.721	17	rs1859962		BEST_CHR Chromosome of best SNP
2	rs2292884	1	102	0.009804	6.863	10	rs7920517		BEST_SNP SNP identifier of best SNP
3	rs17793693	0	95	0	2.542	8	rs6470494
3	rs4135275	1	102	0.009804	6.687	11	rs10896438
3	rs1799977	5	101	0.0495	11.95	17	rs8066956
3	rs7652331	0	102	0	5.262	12	rs7299460
3	rs1545985	0	102	0	6.272	17	rs4794758
3	rs1050450	1	102	0.009804	7.493	16	rs1529916
3	rs10934853	1	102	0.009804	8.125	8	rs13254738
3	rs6763931	2	102	0.01961	8.631	8	rs6470517
4	rs629242	2	102	0.01961	7.216	7	rs3735035
4	rs12500426	0	102	0	5.311	8	rs13254738
4	rs17021918	1	102	0.009804	6.745	3	rs1799977
4	rs7679673	1	102	0.009804	7.126	20	rs2762939
5	rs2242652	0	102	0	5.788	20	rs3918256
5	rs3877899	1	102	0.009804	7.573	10	rs4962416
5	rs2121875	1	102	0.009804	10.02	20	rs4809960
5	rs3733890	1	102	0.009804	8.009	12	rs3782905
6	rs130067	3	102	0.02941	8.413	2	rs632148
6	rs4880	1	102	0.009804	7.791	17	rs3094509
7	rs12155172	0	102	0	6.416	10	rs10740051
7	rs10486567	0	102	0	5.813	17	rs4794758
7	rs6465657	0	102	0	6.121	16	rs1529916
7	rs10244329	0	102	0	6.226	8	rs6983267
7	rs3735035	1	102	0.009804	7.216	4	rs629242
8	rs2928679	0	102	0	6.037	19	rs2659122
8	rs1512268	2	102	0.01961	7.62	12	rs6823
8	rs10086908	0	102	0	5.999	17	rs8066956
8	rs1016342	0	102	0	5.793	12	rs2946834
8	rs1016343	0	102	0	5.099	16	rs9939609
8	rs13254738	1	102	0.009804	8.125	3	rs10934853
8	rs6983561	0	101	0	4.942	11	rs10896469
8	rs1378897	0	99	0	3.879	2	rs2710647
8	rs16902094	0	102	0	4.245	1	rs1380576
8	rs6983267	1	102	0.009804	7.532	3	rs1799977
8	rs7000448	1	102	0.009804	7.427	17	rs799923
8	rs6470517	1	102	0.009804	8.631	3	rs6763931
8	rs6470494	0	102	0	5.369	12	rs902774
8	rs2294008	1	102	0.009804	8.706	20	rs4809960
9	rs11536889	0	102	0	5.388	8	rs1016342
10	rs12529	2	102	0.01961	9.309	1	rs5845
10	rs10740051	0	102	0	6.416	7	rs12155172
10	rs7920517	2	102	0.01961	6.863	2	rs2292884
10	rs1903858	1	102	0.009804	6.968	6	rs130067
10	rs6162	0	102	0	4.147	10	rs7920517
10	rs4962416	1	102	0.009804	7.573	5	rs3877899
11	rs7127900	1	102	0.009804	7.143	17	rs3094509
11	rs1001179	0	102	0	3.716	7	rs12155172
11	rs10896469	1	102	0.009804	6.921	6	rs130067
11	rs2727270	0	102	0	4.816	16	rs9939609
11	rs174448	0	102	0	5.518	4	rs629242
11	rs10896438	1	102	0.009804	6.687	3	rs4135275
11	rs11228565	2	102	0.01961	7.58	1	rs5845
11	rs7931342	0	102	0	5.748	10	rs4962416
12	rs3782905	2	102	0.01961	8.009	5	rs3733890
12	rs7299460	0	102	0	5.548	11	rs10896438
12	rs6823	3	102	0.02941	13.45	19	rs2659056
12	rs2071358	0	101	0	5.9	7	rs10244329
12	rs10875943	1	102	0.009804	6.651	8	rs1512268
12	rs902774	0	102	0	5.693	1	rs1380576
12	rs2279744	1	102	0.009804	7.278	1	rs5845
12	rs2946834	0	102	0	6.17	5	rs3877899
12	rs7965399	0	100	0	3.713	8	rs6470517
15	rs28665122	0	101	0	5.619	11	rs11228565
15	rs4965373	0	102	0	4.327	19	rs1506684
16	rs1529916	1	102	0.009804	7.493	3	rs1050450
16	rs9939609	1	102	0.009804	6.657	20	rs2296241
17	rs11545302	0	102	0	5.252	5	rs2121875
17	rs17552022	0	101	0	3.911	17	rs3737559
17	rs4054823	0	102	0	6.408	19	rs2659056
17	rs3094509	2	102	0.01961	7.791	6	rs4880
17	rs4794758	2	101	0.0198	7.865	17	rs8066956
17	rs1016990	1	102	0.009804	6.713	19	rs2659056
17	rs799923	2	102	0.01961	7.427	8	rs7000448
17	rs3737559	0	101	0	6.457	19	rs887391
17	rs983085	0	102	0	5.985	5	rs3733890
17	rs1859962	0	102	0	6.445	2	rs10187424
17	rs8066956	2	102	0.01961	11.95	3	rs1799977
17	rs6502051	0	102	0	4.566	4	rs629242
17	rs1127678	0	102	0	5.855	19	rs887391
19	rs713041	0	102	0	6.63	4	rs7679673
19	rs8102476	0	102	0	5.068	10	rs10740051
19	rs887391	0	102	0	6.457	17	rs3737559
19	rs2659056	2	102	0.01961	13.45	12	rs6823
19	rs17632542	0	100	0	3.15	11	rs2727270
19	rs1354774	0	102	0	3.491	7	rs10486567
19	rs2659122	0	102	0	6.037	8	rs2928679
19	rs1506684	1	102	0.009804	8.025	3	rs6763931
20	rs3918256	1	102	0.009804	8.402	2	rs632148
20	rs3787268	0	101	0	5.86	3	rs6763931
20	rs3787557	0	102	0	5.831	1	rs1380576
20	rs4809960	2	102	0.01961	10.02	5	rs2121875
20	rs2762939	1	102	0.009804	7.126	4	rs7679673
20	rs2296241	2	102	0.01961	8.821	3	rs1799977
23	rs5945619	0	0	nan	0	1	rs5845
23	rs5919432	0	0	nan	0	1	rs5845

## Sheet: Agg_vs_NAgg_Best_Interaction
CHR1	SNP1	CHR2	SNP2	OR_INT	STAT	P
								Legend
								CHR1 Chromosome of first SNP
								SNP1 Identifier for first SNP
								CHR2 Chromosome of second SNP
								SNP2 Identifier for second SNP
								OR_INT Odds ratio for interaction
								STAT Chi-square statistic, 1df
								P Asymptotic p-value

## Sheet: NAgg_vs_Control_Summary
CHR	SNP	N_SIG	N_TOT	PROP	BEST_CHISQ	BEST_CHR	BEST_SNP
1	rs5845	2	102	0.01961	8.795	10	rs1903858
1	rs12042763	1	102	0.009804	6.981	10	rs7920517		Legend
1	rs1380576	0	101	0	6.268	19	rs2659056		CHR Chromosome
2	rs632148	1	102	0.009804	9.399	6	rs130067		SNP SNP identifier
2	rs1056827	0	102	0	3.945	11	rs10896438		N_SIG # significant epistatic tests (p <= "--epi2" threshold)
2	rs1465618	0	102	0	5.19	17	rs1859962		N_TOT # of valid tests (i.e. non-zero allele counts, etc)
2	rs721048	0	102	0	5.608	9	rs11536889		PROP Proportion significant of valid tests
2	rs2710647	1	102	0.009804	7.805	17	rs1859962		BEST_CHISQ Highest statistic for this SNP
2	rs10187424	2	102	0.01961	7.36	17	rs1859962		BEST_CHR Chromosome of best SNP
2	rs12621278	0	102	0	3.313	8	rs6470494		BEST_SNP SNP identifier of best SNP
2	rs2292884	0	102	0	5.191	3	rs1799977
3	rs17793693	0	102	0	5.433	9	rs11536889
3	rs4135275	1	102	0.009804	8.842	11	rs10896438
3	rs1799977	2	102	0.01961	13.35	17	rs8066956
3	rs7652331	1	102	0.009804	7.193	12	rs902774
3	rs1545985	0	102	0	6.115	17	rs4794758
3	rs1050450	1	102	0.009804	10.21	16	rs1529916
3	rs10934853	1	102	0.009804	7.993	8	rs13254738
3	rs6763931	1	102	0.009804	7.953	12	rs3782905
4	rs629242	0	102	0	6.445	8	rs2928679
4	rs12500426	2	102	0.01961	8.846	8	rs7000448
4	rs17021918	3	102	0.02941	8.509	19	rs2659122
4	rs7679673	2	102	0.01961	9.734	19	rs713041
5	rs2242652	0	102	0	4.662	4	rs12500426
5	rs3877899	2	102	0.01961	6.772	17	rs1859962
5	rs2121875	0	102	0	6.105	10	rs4962416
5	rs3733890	3	102	0.02941	7.483	12	rs3782905
6	rs130067	2	102	0.01961	9.399	2	rs632148
6	rs4880	1	102	0.009804	6.68	12	rs2279744
7	rs12155172	0	102	0	5.004	3	rs10934853
7	rs10486567	0	102	0	5.527	19	rs2659056
7	rs6465657	0	102	0	5.357	19	rs2659122
7	rs10244329	1	102	0.009804	10.6	19	rs1506684
7	rs3735035	2	102	0.01961	6.692	15	rs4965373
8	rs2928679	0	102	0	6.445	4	rs629242
8	rs1512268	1	102	0.009804	8.587	4	rs7679673
8	rs10086908	1	102	0.009804	8.74	9	rs11536889
8	rs1016342	2	102	0.01961	9.563	17	rs1859962
8	rs1016343	0	102	0	4.724	19	rs1506684
8	rs13254738	1	102	0.009804	7.993	3	rs10934853
8	rs6983561	0	102	0	4.441	8	rs1512268
8	rs1378897	0	102	0	5.548	17	rs1016990
8	rs16902094	1	102	0.009804	7.503	11	rs7931342
8	rs6983267	0	102	0	5.893	19	rs887391
8	rs7000448	1	102	0.009804	8.846	4	rs12500426
8	rs6470517	0	102	0	5.512	8	rs13254738
8	rs6470494	0	102	0	4.086	8	rs6470517
8	rs2294008	0	102	0	6.55	20	rs4809960
9	rs11536889	1	102	0.009804	8.74	8	rs10086908
10	rs12529	2	102	0.01961	7.385	17	rs4794758
10	rs10740051	0	102	0	4.925	4	rs629242
10	rs7920517	4	102	0.03922	8.161	12	rs2071358
10	rs1903858	3	102	0.02941	8.795	1	rs5845
10	rs6162	0	102	0	4.886	19	rs1354774
10	rs4962416	0	102	0	6.105	5	rs2121875
11	rs7127900	0	102	0	5.598	17	rs3094509
11	rs1001179	2	102	0.01961	7.487	20	rs3787557
11	rs10896469	0	102	0	5.328	2	rs632148
11	rs2727270	0	102	0	5.23	19	rs17632542
11	rs174448	0	102	0	5.81	8	rs1016342
11	rs10896438	1	102	0.009804	8.842	3	rs4135275
11	rs11228565	2	102	0.01961	8.116	12	rs6823
11	rs7931342	1	102	0.009804	7.503	8	rs16902094
12	rs3782905	3	102	0.02941	7.953	3	rs6763931
12	rs7299460	0	102	0	5.892	11	rs10896438
12	rs6823	3	102	0.02941	9.711	19	rs2659056
12	rs2071358	2	102	0.01961	8.161	10	rs7920517
12	rs10875943	0	102	0	5.298	17	rs11545302
12	rs902774	1	102	0.009804	7.193	3	rs7652331
12	rs2279744	3	102	0.02941	8.167	1	rs5845
12	rs2946834	0	102	0	4.145	12	rs2071358
12	rs7965399	0	102	0	4.282	20	rs3918256
15	rs28665122	1	102	0.009804	7.985	17	rs3737559
15	rs4965373	1	102	0.009804	6.692	7	rs3735035
16	rs1529916	1	102	0.009804	10.21	3	rs1050450
16	rs9939609	2	102	0.01961	8.857	20	rs2296241
17	rs11545302	1	102	0.009804	6.835	8	rs1016342
17	rs17552022	0	102	0	4.88	12	rs2071358
17	rs4054823	0	102	0	4.791	11	rs1001179
17	rs3094509	0	102	0	5.598	11	rs7127900
17	rs4794758	1	102	0.009804	7.385	10	rs12529
17	rs1016990	1	102	0.009804	8.853	19	rs2659056
17	rs799923	0	102	0	5.251	8	rs7000448
17	rs3737559	2	102	0.01961	7.985	15	rs28665122
17	rs983085	2	102	0.01961	7.114	5	rs3733890
17	rs1859962	4	102	0.03922	9.563	8	rs1016342
17	rs8066956	3	102	0.02941	13.35	3	rs1799977
17	rs6502051	0	102	0	5.48	4	rs629242
17	rs1127678	0	102	0	3.521	17	rs4794758
19	rs713041	1	102	0.009804	9.734	4	rs7679673
19	rs8102476	0	102	0	3.235	12	rs6823
19	rs887391	1	102	0.009804	7.154	10	rs1903858
19	rs2659056	2	102	0.01961	9.711	12	rs6823
19	rs17632542	0	101	0	5.23	11	rs2727270
19	rs1354774	0	102	0	5.867	17	rs4794758
19	rs2659122	3	102	0.02941	9.373	3	rs1799977
19	rs1506684	2	102	0.01961	10.6	7	rs10244329
20	rs3918256	0	102	0	5.504	15	rs4965373
20	rs3787268	0	102	0	6.589	10	rs1903858
20	rs3787557	1	102	0.009804	7.487	11	rs1001179
20	rs4809960	1	102	0.009804	6.752	2	rs10187424
20	rs2762939	1	102	0.009804	6.668	11	rs11228565
20	rs2296241	2	102	0.01961	8.857	16	rs9939609
23	rs5945619	0	0	nan	0	1	rs5845
23	rs5919432	0	0	nan	0	1	rs5845

## Sheet: NAgg_vs_Control_Best_Interactio
CHR1	SNP1	CHR2	SNP2	OR_INT	STAT	P
								Legend
								CHR1 Chromosome of first SNP
								SNP1 Identifier for first SNP
								CHR2 Chromosome of second SNP
								SNP2 Identifier for second SNP
								OR_INT Odds ratio for interaction
								STAT Chi-square statistic, 1df
								P Asymptotic p-value
